# Supplementary material for: A Lab-on-a-Chip for the Extraction and Analysis of Single Molecules of DNA from Biological Media
Source: Nanomaterials (Basel). 2026 Jun 12;16(12):732. doi: 10.3390/nano16120732 (PMC13306173; doi:10.3390/nano16120732)
Supplement: Supplementary file 1 [file nanomaterials-16-00732-s001.zip]

Archive with 2 entries (2 files):
- video 1 plasma elution chamber.avi
- video 2 plasma elution chamber.avi
